# Supplementary material for: Multivalent polymers can control phase boundary, dynamics, and organization of liquid-liquid phase separation
Source: PLoS One. 2021 Nov 8;16(11):e0245405. doi: 10.1371/journal.pone.0245405 (PMC8575181; doi:10.1371/journal.pone.0245405)
Supplement: S1 Dataset — (XLSX) [file pone.0245405.s002.xlsx]

## Sheet: Figure 3A
Y (mean end to end)	11.3795	10.6949	9.91842	8.07139	6.62388	5.46325	4.62216	3.95326	3.69678	3.45095	3.33215
X (LJ potential*12)	1	2	3	4	5	6	7	8	9	10	11	12
std error of Y (not shown)	0.0269131	0.0267374	0.0261526	0.0247655	0.15149	0.0194113	0.0157846	0.0123333	0.0101224	0.00896667	0.00834058	0.00796311

## Sheet: Figure 3B
Binder Cumulant
3.0 LJ TT	0.335358	0.333853	0.333743	0.333636
2.0 LJ TT	1.09304	0.650088	0.335854	0.334651
1.7 LJ TT	1.10623	0.553215	0.445221	0.432439		* Note: NA means that data was unnecessary to take because system was clearly not phase separated at a higher energy
1.5 LJ TT	NA	NA	NA	NA
1.0 LJ TT	NA	NA	NA	NA
	32 Proteins	64 Proteins	96 Proteins	128 Proteins
Std Error
3.0 LJ TT	9.38732e-05	1.17427e-05	1.49679e-05	2.63877e-05
2.0 LJ TT	0.0285454	0.0917225	9.82984e-05	7.3958e-05
1.7 LJ TT	0.0326266	0.00566305	0.00166899	0.0151297
1.5 LJ TT	NA	NA	NA	NA
1.0 LJ TT	NA	NA	NA	NA
	32 Proteins	64 Proteins	96 Proteins	128 Proteins

## Sheet: Figure 4
Binder Cumulant
	"-2kT binding"				"-4kT binding"				"-6kT binding"
2.0 LJ TT	0.348583	0.35748	0.335829	0.334537	0.350718	0.336776	0.334976	0.334239	0.345069	0.336221	0.334879	0.334277	Monovalent Protein
1.7 LJ TT	0.347414	0.359086	0.348438	0.355937	0.347845	0.382042	0.346306	0.337637	0.363066	0.346776	0.341171	0.338519
1.5 LJ TT	0.347979	0.348976	0.350157	0.350405	0.346786	0.35176	0.363768	0.374846	0.350898	0.392109	0.35406	0.348083					* Note: NA means that data was not taken
1.25 LJ TT	NA	NA	NA	NA	NA	NA	NA	NA	0.347859	0.361833	0.381055	0.37394
1.0 LJ TT	0.347401	0.34803	0.348391	0.34779	0.346466	0.347531	0.348448	0.34824	0.345552	0.347905	0.351222	0.347495
	32 Proteins	64 Proteins	96 Proteins	128 Proteins	32 Proteins	64 Proteins	96 Proteins	128 Proteins	32 Proteins	64 Proteins	96 Proteins	128 Proteins
2.0 LJ TT	0.349117	0.341677	0.33594	0.334595	0.347353	0.337384	0.3355	0.334495	0.343385	0.337754	0.335142	0.334397	Divalent Protein
1.7 LJ TT	0.34792	0.350903	0.423472	0.343327	0.380601	0.366177	0.34747	0.340378	0.359275	0.368909	0.347373	0.338854
1.5 LJ TT	0.347834	0.350081	0.352059	0.355941	0.373525	0.372893	0.390429	0.371107	0.352023	0.361162	0.379666	0.379361
1.25 LJ TT	NA	NA	NA	NA	NA	NA	NA	NA	0.349808	0.348811	0.352094	0.351386
1.0 LJ TT	0.346893	0.347395	0.348164	0.34782	0.353114	0.355203	0.356096	0.351423	0.343294	0.344127	0.344559	0.343261
	32 Proteins	64 Proteins	96 Proteins	128 Proteins	32 Proteins	64 Proteins	96 Proteins	128 Proteins	32 Proteins	64 Proteins	96 Proteins	128 Proteins
2.0 LJ TT	0.348571	0.352884	0.335823	0.334625	0.378628	0.3374	0.334883	0.334218	0.355223	0.338411	0.335127	0.334451	Trivalent Protein
1.7 LJ TT	0.347165	0.349178	0.350589	0.392835	0.354229	0.421835	0.344291	0.338529	0.346522	0.397552	0.353123	0.339697
1.5 LJ TT	0.347998	0.348692	0.349529	0.349484	0.351257	0.353362	0.365176	0.448299	0.34452	0.350229	0.361782	0.411971
1.25 LJ TT	NA	NA	NA	NA	NA	NA	NA	NA	0.344138	0.344814	0.346673	0.347309
1.0 LJ TT	0.346475	0.346693	0.347258	0.347185	0.345954	0.347259	0.345951	0.346387	0.341769	0.342623	0.343403	0.34328
	32 Proteins	64 Proteins	96 Proteins	128 Proteins	32 Proteins	64 Proteins	96 Proteins	128 Proteins	32 Proteins	64 Proteins	96 Proteins	128 Proteins
Std Error Binder Cumulant
	"-2kT binding"				"-4kT binding"				"-6kT binding"
2.0 LJ TT	0.00030573	0.00157074	0.000185123	6.77189e-05	0.000870007	0.000199553	9.02385e-05	2.67383e-05	0.000605352	0.000156853	7.79435e-05	3.88606e-05	Monovalent Protein
1.7 LJ TT	0.000282679	0.00131296	0.000779318	0.00113433	0.000343571	0.0226308	0.0012278	0.000243206	0.00425704	0.000443763	0.000515358	0.000316471
1.5 LJ TT	0.000482549	0.000345354	0.000305836	0.000309209	0.000363482	0.000492812	0.00219177	0.013655	0.000593002	0.0118656	0.00156872	0.00164355
1.25 LJ TT	NA	NA	NA	NA	NA	NA	NA	NA	0.000257397	0.00220023	0.00469764	0.00297949
1.0 LJ TT	0.000321134	0.000259516	0.000205135	0.000340111	0.000284547	0.000265838	0.000377061	0.000219219	0.000547275	0.000453223	0.00190901	0.000438174
	32 Proteins	64 Proteins	96 Proteins	128 Proteins	32 Proteins	64 Proteins	96 Proteins	128 Proteins	32 Proteins	64 Proteins	96 Proteins	128 Proteins
2.0 LJ TT	0.000353661	0.00055851	0.000152552	2.1941e-05	0.000332683	0.000160578	4.80654e-05	3.95357e-05	0.000266386	0.000629619	0.000106939	5.41691e-05	Divalent Protein
1.7 LJ TT	0.000282293	0.000252914	0.0596442	0.000593798	0.00390662	0.0010031	0.000681764	0.000292159	0.0021649	0.00286868	0.00150178	0.00022291
1.5 LJ TT	0.000329893	0.000437188	0.000340417	0.00128177	0.00251327	0.00273793	0.00392589	0.00200921	0.000631643	0.00152575	0.00569126	0.00604877
1.25 LJ TT	NA	NA	NA	NA	NA	NA	NA	NA	0.00108729	0.000789514	0.000918396	0.00108666
1.0 LJ TT	0.000318153	0.00012956	0.000254492	0.000113629	0.000876149	0.00106003	0.000812507	0.0010205	0.000433906	0.000487894	0.000870712	0.000533665
	32 Proteins	64 Proteins	96 Proteins	128 Proteins	32 Proteins	64 Proteins	96 Proteins	128 Proteins	32 Proteins	64 Proteins	96 Proteins	128 Proteins
2.0 LJ TT	0.00075408	0.00129295	0.000201433	4.95908e-05	0.0102217	0.000241532	8.94548e-05	3.51063e-05	0.00110863	0.000290273	9.71944e-05	4.30097e-05	Trivalent Protein
1.7 LJ TT	0.000216547	0.00042324	0.000490597	0.0407179	0.00156705	0.0125607	0.000635957	0.000423373	0.00057732	0.00590111	0.00167343	0.000430386
1.5 LJ TT	0.000380353	0.000244747	0.000342515	0.000219402	0.00140491	0.00100414	0.00341766	0.0370165	0.000586738	0.0006106	0.00163803	0.0139677
1.25 LJ TT	NA	NA	NA	NA	NA	NA	NA	NA	0.000806874	0.000356849	0.000857864	0.000556875
1.0 LJ TT	0.000253772	0.000161351	0.000268856	0.000358785	0.000632072	0.000641134	0.000663791	0.000688292	0.000384671	0.000549405	0.000595731	0.000522263
	32 Proteins	64 Proteins	96 Proteins	128 Proteins	32 Proteins	64 Proteins	96 Proteins	128 Proteins	32 Proteins	64 Proteins	96 Proteins	128 Proteins
Average System Rg
	"-2kT binding"				"-4kT binding"				"-6kT binding"
2.0 LJ TT													Monovalent Protein
1.7 LJ TT
1.5 LJ TT
1.25 LJ TT
1.0 LJ TT
	32 Proteins	64 Proteins	96 Proteins	128 Proteins	32 Proteins	64 Proteins	96 Proteins	128 Proteins	32 Proteins	64 Proteins	96 Proteins	128 Proteins
2.0 LJ TT									2.50355	2.85544	3.10343	3.34219	Divalent Protein
1.7 LJ TT									2.9143	2.81985	2.90156	3.1895
1.5 LJ TT									3.34695	2.75792	3.31641	2.88495
1.25 LJ TT									4.56886	4.48362	4.8345	3.98496
1.0 LJ TT									5.53569	5.62599	5.57303	5.40733
	32 Proteins	64 Proteins	96 Proteins	128 Proteins	32 Proteins	64 Proteins	96 Proteins	128 Proteins	32 Proteins	64 Proteins	96 Proteins	128 Proteins
2.0 LJ TT									2.46589	2.79553	3.10738	3.3412	Trivalent Protein
1.7 LJ TT									2.87252	2.70969	2.87833	3.18459
1.5 LJ TT									3.17782	3.06985	2.94453	2.85822
1.25 LJ TT									3.18012	4.08964	4.08429	4.14979
1.0 LJ TT									4.00888	4.23068	4.4587	4.84144
	32 Proteins	64 Proteins	96 Proteins	128 Proteins	32 Proteins	64 Proteins	96 Proteins	128 Proteins	32 Proteins	64 Proteins	96 Proteins	128 Proteins
Std Error System Rg
	"-2kT binding"				"-4kT binding"				"-6kT binding"
2.0 LJ TT													Monovalent Protein
1.7 LJ TT
1.5 LJ TT
1.25 LJ TT
1.0 LJ TT
	32 Proteins	64 Proteins	96 Proteins	128 Proteins	32 Proteins	64 Proteins	96 Proteins	128 Proteins	32 Proteins	64 Proteins	96 Proteins	128 Proteins
2.0 LJ TT									0.00212187	0.0561528	0.00236885	0.00326544	Divalent Protein
1.7 LJ TT									0.150707	0.170698	0.0077068	0.00536069
1.5 LJ TT									0.334978	1.4803e-16	0.372511	0.0136485
1.25 LJ TT									0.410632	0.454847	0.336674	0.293441
1.0 LJ TT									0.368471	0.319683	0.353267	0.327804
	32 Proteins	64 Proteins	96 Proteins	128 Proteins	32 Proteins	64 Proteins	96 Proteins	128 Proteins	32 Proteins	64 Proteins	96 Proteins	128 Proteins
2.0 LJ TT									0.00388707	0.00309968	0.0026415	0.0028932	Trivalent Protein
1.7 LJ TT									0.203002	0.114225	0.00687497	0.0085684
1.5 LJ TT									0.244006	0.257868	0.168811	0.0988312
1.25 LJ TT									0.274716	0.279362	0.418045	0.345459
1.0 LJ TT									0.41089	0.369911	0.294974	0.368935
	32 Proteins	64 Proteins	96 Proteins	128 Proteins	32 Proteins	64 Proteins	96 Proteins	128 Proteins	32 Proteins	64 Proteins	96 Proteins	128 Proteins

## Sheet: Figure 5
A) Avg Energy						C) Avg Rg System						E) Avg # Polymer Sites Bound
2.0 LJ TT	-2071.69	-4382.03	-7119.72	-9983.45		2.0 LJ TT	2.50355	2.85544	3.10343	3.34219		2.0 LJ TT	55.2032	61.882	62.5968	62.8108
1.7 LJ TT	-1282.56	-2437.29	-4415.55	-7118.38		1.7 LJ TT	2.9143	2.81985	2.90156	3.1895		1.7 LJ TT	55.2122	61.7294	62.6127	62.9394
1.5 LJ TT	-1121.46	-1474.33	-1894.16	-3628.04		1.5 LJ TT	3.34695	2.75792	3.31641	2.88495		1.5 LJ TT	54.5859	61.2404	62.3037	62.9054
1.25 LJ TT	-947.742	-1135.3	-1271.94	-1451.18		1.25 LJ TT	4.56886	4.48362	4.8345	3.98496		1.25 LJ TT	53.5549	60.4749	61.6826	62.2708
1.0 LJ TT	-866.927	-1003.97	-1099.64	-1216.86		1.0 LJ TT	5.53569	5.62599	5.57303	5.40733		1.0 LJ TT	52.7309	59.9842	61.2173	61.8958
	32 Proteins	64 Proteins	96 Proteins	128 Proteins			32 Proteins	64 Proteins	96 Proteins	128 Proteins			32 Proteins	64 Proteins	96 Proteins	128 Proteins
B) Binder Cumulant						D) Avg Rg 1 poly						F) Normalized Variance of # Sites Bound
2.0 LJ TT	0.343385	0.337754	0.335142	0.334397		2.0 LJ TT	1.72715	1.83939	1.92762	1.97769		2.0 LJ TT	0.0800761	0.0331711	0.0226584	0.0188051
1.7 LJ TT	0.359275	0.368909	0.347373	0.338854		1.7 LJ TT	1.73586	1.77281	1.86061	1.92686		1.7 LJ TT	0.0944863	0.0366869	0.0223649	0.0170435
1.5 LJ TT	0.352023	0.361162	0.379666	0.379361		1.5 LJ TT	1.7509	1.7603	1.77604	1.82912		1.5 LJ TT	0.114801	0.0441011	0.0268655	0.0176497
1.25 LJ TT	0.349808	0.348811	0.352094	0.351386		1.25 LJ TT	1.75289	1.75965	1.77653	1.78384		1.25 LJ TT	0.123518	0.0571898	0.0379553	0.0277102
1.0 LJ TT	0.343294	0.344127	0.344559	0.343261		1.0 LJ TT	1.77755	1.78717	1.79122	1.79261		1.0 LJ TT	0.124055	0.0657565	0.0457712	0.0339182
	32 Proteins	64 Proteins	96 Proteins	128 Proteins			32 Proteins	64 Proteins	96 Proteins	128 Proteins			32 Proteins	64 Proteins	96 Proteins	128 Proteins
A) Std Err (Energy)						C) Std Err (Rg System)						E) Std Err (# Polymer Sites Bound)
2.0 LJ TT	7.92755	28.5556	20.0113	24.8454		2.0 LJ TT	0.00212187	0.0561528	0.00236885	0.00326544		2.0 LJ TT	0.0993002	0.0177324	0.020906	0.0109404
1.7 LJ TT	22.4205	23.2188	62.3891	52.4575		1.7 LJ TT	0.150707	0.170698	0.0077068	0.00536069		1.7 LJ TT	0.174205	0.0330937	0.020961	0.0117967
1.5 LJ TT	18.0631	20.7955	82.9379	110.67		1.5 LJ TT	0.334978	1.4803e-16	0.372511	0.0136485		1.5 LJ TT	0.171731	0.0452965	0.0788575	0.0123617
1.25 LJ TT	16.7263	20.2495	12.7049	16.0778		1.25 LJ TT	0.410632	0.454847	0.336674	0.293441		1.25 LJ TT	0.154599	0.0654142	0.0287245	0.032535
1.0 LJ TT	13.7343	12.7933	14.7719	13.4591		1.0 LJ TT	0.368471	0.319683	0.353267	0.327804		1.0 LJ TT	0.213466	0.0819129	0.0500132	0.02988
	32 Proteins	64 Proteins	96 Proteins	128 Proteins			32 Proteins	64 Proteins	96 Proteins	128 Proteins			32 Proteins	64 Proteins	96 Proteins	128 Proteins
B) Std Err (Binder Cumulant)						D) Std Err (Rg 1 poly)						F) Std Err (Normalized Variance of # Sites Bound)
2.0 LJ TT	0.000266386	0.000629619	0.000106939	5.41691e-05		2.0 LJ TT	0.0061489	0.00526884	0.0100393	0.00975032		2.0 LJ TT	0.00243456	0.000719731	0.000627711	0.00015333
1.7 LJ TT	0.0021649	0.00286868	0.00150178	0.00022291		1.7 LJ TT	0.00580426	0.00363813	0.00646174	0.00743142		1.7 LJ TT	0.00270343	0.000797511	0.000353967	0.000228166
1.5 LJ TT	0.000631643	0.00152575	0.00569126	0.00604877		1.5 LJ TT	0.00819164	1.4803e-16	0.00498197	0.00237283		1.5 LJ TT	0.00418941	0.000885621	0.00120894	0.00030576
1.25 LJ TT	0.00108729	0.000789514	0.000918396	0.00108666		1.25 LJ TT	0.00535625	0.00713392	0.00706129	0.0044633		1.25 LJ TT	0.00476597	0.00126122	0.000452074	0.000496287
1.0 LJ TT	0.000433906	0.000487894	0.000870712	0.000533665		1.0 LJ TT	0.00691	0.00641388	0.00824084	0.00593447		1.0 LJ TT	0.00758651	0.00198766	0.000870492	0.000544506
	32 Proteins	64 Proteins	96 Proteins	128 Proteins			32 Proteins	64 Proteins	96 Proteins	128 Proteins			32 Proteins	64 Proteins	96 Proteins	128 Proteins

## Sheet: Figure 6
Binder Cumulant
	"-4kT binding"				"-6kT binding"
2.0 LJ TT	0.350534	0.360611	0.335625	0.334461	0.353374	0.338808	0.335207	0.334424	4mer
1.7 LJ TT	0.346958	0.349848	0.435203	0.351467	0.342319	0.348141	0.36386	0.340332
1.5 LJ TT	0.345872	0.347923	0.349182	0.350975	0.34072	0.342582	0.345632	0.349289					* Note: NA means that data was not taken
1.25 LJ TT	NA	NA	NA	NA	0.339606	0.340267	0.34182	0.342548
1.0 LJ TT	0.344454	0.344969	0.345514	0.345131	0.339245	0.339354	0.340205	0.340811
	32 Proteins	64 Proteins	96 Proteins	128 Proteins	32 Proteins	64 Proteins	96 Proteins	128 Proteins
2.0 LJ TT	0.347353	0.337384	0.3355	0.334495	0.343385	0.337754	0.335142	0.334397	16mer
1.7 LJ TT	0.380601	0.366177	0.34747	0.340378	0.359275	0.368909	0.347373	0.338854
1.5 LJ TT	0.373525	0.372893	0.390429	0.371107	0.352023	0.361162	0.379666	0.379361
1.25 LJ TT	NA	NA	NA	NA	0.349808	0.348811	0.352094	0.351386
1.0 LJ TT	0.353114	0.355203	0.356096	0.351423	0.343294	0.344127	0.344559	0.343261
	32 Proteins	64 Proteins	96 Proteins	128 Proteins	32 Proteins	64 Proteins	96 Proteins	128 Proteins
2.0 LJ TT	0.350579	0.336926	0.335059	0.334281	0.342727	0.337019	0.335135	0.334321	64mer
1.7 LJ TT	0.369846	0.377718	0.344876	0.338269	0.352378	0.356572	0.3466	0.339362
1.5 LJ TT	0.357399	0.373354	0.418676	0.367752	0.34756	0.354696	0.378039	0.373388
1.25 LJ TT	NA	NA	NA	NA	0.344543	0.345106	0.346232	0.347992
1.0 LJ TT	0.349568	0.349268	0.349698	0.348377	0.343628	0.343268	0.34351	0.343504
	32 Proteins	64 Proteins	96 Proteins	128 Proteins	32 Proteins	64 Proteins	96 Proteins	128 Proteins
Std Error Binder Cumulant
	"-4kT binding"				"-6kT binding"
2.0 LJ TT	0.000626386	0.0188209	0.000229532	5.10046e-05	0.00280891	0.000702433	7.95637e-05	4.31975e-05	4mer
1.7 LJ TT	0.000200955	0.00037732	0.0768376	0.00850306	0.00046859	0.00112473	0.00484665	0.000478739
1.5 LJ TT	0.00021517	0.000263314	0.000254581	0.000305429	0.000230035	0.000236075	0.000632938	0.00126711
1.25 LJ TT	NA	NA	NA	NA	0.000154171	0.000196413	0.000170907	0.000143129
1.0 LJ TT	0.000104653	0.000175017	0.000125233	0.000129451	0.00013848	9.3563e-05	0.000116856	9.47884e-05
	32 Proteins	64 Proteins	96 Proteins	128 Proteins	32 Proteins	64 Proteins	96 Proteins	128 Proteins
2.0 LJ TT	0.000332683	0.000160578	4.80654e-05	3.95357e-05	0.000266386	0.000629619	0.000106939	5.41691e-05	16mer
1.7 LJ TT	0.00390662	0.0010031	0.000681764	0.000292159	0.0021649	0.00286868	0.00150178	0.00022291
1.5 LJ TT	0.00251327	0.00273793	0.00392589	0.00200921	0.000631643	0.00152575	0.00569126	0.00604877
1.25 LJ TT	NA	NA	NA	NA	0.00108729	0.000789514	0.000918396	0.00108666
1.0 LJ TT	0.000876149	0.00106003	0.000812507	0.0010205	0.000433906	0.000487894	0.000870712	0.000533665
	32 Proteins	64 Proteins	96 Proteins	128 Proteins	32 Proteins	64 Proteins	96 Proteins	128 Proteins
2.0 LJ TT	0.00100489	0.000123339	0.000101913	2.50833e-05	0.000309484	0.000103566	6.94273e-05	4.07814e-05	64mer
1.7 LJ TT	0.00110381	0.00287581	0.000571578	0.000308597	0.000342685	0.00147943	0.000998207	0.000418491
1.5 LJ TT	0.000994979	0.00188545	0.00527526	0.00225653	0.000428987	0.000792371	0.0016106	0.00316097
1.25 LJ TT	NA	NA	NA	NA	0.000439456	0.000225599	0.000348222	0.000587606
1.0 LJ TT	0.000363278	0.000493269	0.000514382	0.000256186	0.000268536	0.000290125	0.000311638	0.000233499
	32 Proteins	64 Proteins	96 Proteins	128 Proteins	32 Proteins	64 Proteins	96 Proteins	128 Proteins
Average System Rg
	"-4kT binding"				"-6kT binding"
2.0 LJ TT									4mer
1.7 LJ TT
1.5 LJ TT
1.25 LJ TT
1.0 LJ TT
	32 Proteins	64 Proteins	96 Proteins	128 Proteins	32 Proteins	64 Proteins	96 Proteins	128 Proteins
2.0 LJ TT					2.50355	2.85544	3.10343	3.34219	16mer
1.7 LJ TT					2.9143	2.81985	2.90156	3.1895
1.5 LJ TT					3.34695	2.75792	3.31641	2.88495
1.25 LJ TT					4.56886	4.48362	4.8345	3.98496
1.0 LJ TT					5.53569	5.62599	5.57303	5.40733
	32 Proteins	64 Proteins	96 Proteins	128 Proteins	32 Proteins	64 Proteins	96 Proteins	128 Proteins
2.0 LJ TT	2.60791	2.89338	3.17315	3.38934	2.47549	2.78638	3.0885	3.32639	64mer
1.7 LJ TT	2.79479	2.7183	3.00879	3.27481	2.52012	2.61643	2.88003	3.172
1.5 LJ TT	2.99056	2.76191	2.75209	2.99973	2.59307	2.59509	2.65329	2.83209
1.25 LJ TT	NA	NA	NA	NA	2.69508	2.72325	2.75683	2.74475
1.0 LJ TT	3.20961	3.10124	3.20058	3.15069	2.81961	2.8424	2.89865	2.91993
	32 Proteins	64 Proteins	96 Proteins	128 Proteins	32 Proteins	64 Proteins	96 Proteins	128 Proteins
Std Error System Rg
	"-4kT binding"				"-6kT binding"
2.0 LJ TT									4mer
1.7 LJ TT
1.5 LJ TT
1.25 LJ TT
1.0 LJ TT
	32 Proteins	64 Proteins	96 Proteins	128 Proteins	32 Proteins	64 Proteins	96 Proteins	128 Proteins
2.0 LJ TT					0.00212187	0.0561528	0.00236885	0.00326544	16mer
1.7 LJ TT					0.150707	0.170698	0.0077068	0.00536069
1.5 LJ TT					0.334978	1.4803e-16	0.372511	0.0136485
1.25 LJ TT					0.410632	0.454847	0.336674	0.293441
1.0 LJ TT					0.368471	0.319683	0.353267	0.327804
	32 Proteins	64 Proteins	96 Proteins	128 Proteins	32 Proteins	64 Proteins	96 Proteins	128 Proteins
2.0 LJ TT	0.00295593	0.00207086	0.00304436	0.0020521	0.00107884	0.00190458	0.00189646	0.00358868	64mer
1.7 LJ TT	0.015827	0.00450506	0.00338618	0.00270196	0.00448362	0.004021	0.00636165	0.0030809
1.5 LJ TT	0.0379091	0.0171504	0.0119999	0.00640489	0.0140134	0.004487	0.00297654	0.0116244
1.25 LJ TT	NA	NA	NA	NA	0.022725	0.0144963	0.0119128	0.0161067
1.0 LJ TT	0.0373859	0.0552547	0.0651609	0.0436772	0.0307716	0.0267589	0.0409105	0.0248619
	32 Proteins	64 Proteins	96 Proteins	128 Proteins	32 Proteins	64 Proteins	96 Proteins	128 Proteins

## Sheet: Figure 7
Binder Cumulant
	"-2kT binding"				"-4kT binding"				"-6kT binding"
2.0 LJ TT	0.349117	0.341677	0.33594	0.334595	0.347353	0.337384	0.3355	0.334495	0.343385	0.337754	0.335142	0.334397	LJ PP = 0.41
1.7 LJ TT	0.34792	0.350903	0.423472	0.343327	0.380601	0.366177	0.34747	0.340378	0.359275	0.368909	0.347373	0.338854
1.5 LJ TT	0.347834	0.350081	0.352059	0.355941	0.373525	0.372893	0.390429	0.371107	0.352023	0.361162	0.379666	0.379361					* Note: NA means that data was not taken
1.25 LJ TT	NA	NA	NA	NA	NA	NA	NA	NA	0.349808	0.348811	0.352094	0.351386
1.0 LJ TT	0.346893	0.347395	0.348164	0.34782	0.353114	0.355203	0.356096	0.351423	0.343294	0.344127	0.344559	0.343261
	32 Proteins	64 Proteins	96 Proteins	128 Proteins	32 Proteins	64 Proteins	96 Proteins	128 Proteins	32 Proteins	64 Proteins	96 Proteins	128 Proteins
2.0 LJ TT	0.3485	0.372898	0.335895	0.334342	0.353197	0.336963	0.334896	0.334244	0.34348	0.336907	0.335022	0.334367	LJ PP = 0.50
1.7 LJ TT	0.34806	0.349186	0.350851	0.388164	0.362275	0.415026	0.344257	0.338677	0.35241	0.36243	0.346024	0.338239
1.5 LJ TT	0.347806	0.349567	0.349296	0.350453	0.353744	0.36735	0.401794	0.373033	0.348885	0.355978	0.374693	0.381334
1.25 LJ TT	NA	NA	NA	NA	NA	NA	NA	NA	0.349614	0.348727	0.34991	0.35146
1.0 LJ TT	0.347083	0.346748	0.348538	0.34686	0.347346	0.348605	0.347088	0.347371	0.345115	0.344839	0.344489	0.345323
	32 Proteins	64 Proteins	96 Proteins	128 Proteins	32 Proteins	64 Proteins	96 Proteins	128 Proteins	32 Proteins	64 Proteins	96 Proteins	128 Proteins
2.0 LJ TT	0.35357	0.36399	0.335745	0.334641	0.355237	0.336612	0.335163	0.334335	0.344157	0.337096	0.335189	0.33431	LJ PP = 0.58
1.7 LJ TT	0.351027	0.351854	0.352567	0.375728	0.364924	0.418852	0.346251	0.338277	0.351371	0.365276	0.349238	0.339885
1.5 LJ TT	0.352346	0.349409	0.350924	0.350711	0.352499	0.368426	0.404652	0.389257	0.348122	0.353729	0.369329	0.385888
1.25 LJ TT	NA	NA	NA	NA	NA	NA	NA	NA	0.34716	0.345406	0.348768	0.348111
1.0 LJ TT	0.350558	0.354877	0.347887	0.349094	0.351851	0.349057	0.349092	0.347531	0.346839	0.346804	0.346461	0.345086
	32 Proteins	64 Proteins	96 Proteins	128 Proteins	32 Proteins	64 Proteins	96 Proteins	128 Proteins	32 Proteins	64 Proteins	96 Proteins	128 Proteins
Std Error Binder Cumulant
	"-2kT binding"				"-4kT binding"				"-6kT binding"
2.0 LJ TT	0.000353661	0.00055851	0.000152552	2.1941e-05	0.000332683	0.000160578	4.80654e-05	3.95357e-05	0.000266386	0.000629619	0.000106939	5.41691e-05	LJ PP = 0.41
1.7 LJ TT	0.000282293	0.000252914	0.0596442	0.000593798	0.00390662	0.0010031	0.000681764	0.000292159	0.0021649	0.00286868	0.00150178	0.00022291
1.5 LJ TT	0.000329893	0.000437188	0.000340417	0.00128177	0.00251327	0.00273793	0.00392589	0.00200921	0.000631643	0.00152575	0.00569126	0.00604877
1.25 LJ TT	NA	NA	NA	NA	NA	NA	NA	NA	0.00108729	0.000789514	0.000918396	0.00108666
1.0 LJ TT	0.000318153	0.00012956	0.000254492	0.000113629	0.000876149	0.00106003	0.000812507	0.0010205	0.000433906	0.000487894	0.000870712	0.000533665
	32 Proteins	64 Proteins	96 Proteins	128 Proteins	32 Proteins	64 Proteins	96 Proteins	128 Proteins	32 Proteins	64 Proteins	96 Proteins	128 Proteins
2.0 LJ TT	0.000356168	0.0192265	0.000161634	4.33682e-05	0.00128868	0.000364968	5.86226e-05	2.84922e-05	0.000331961	0.000192045	7.92261e-05	4.99107e-05	LJ PP = 0.50
1.7 LJ TT	0.000650227	0.000458851	0.000481554	0.0286738	0.00449882	0.0148412	0.000817541	0.000388737	0.000706141	0.00170018	0.00135946	0.000322757
1.5 LJ TT	0.000418239	0.00118261	0.000392638	0.000364488	0.00190171	0.00340791	0.0119314	0.00747933	0.000859684	0.000990399	0.00362424	0.00503311
1.25 LJ TT	NA	NA	NA	NA	NA	NA	NA	NA	0.00152106	0.00115216	0.0011339	0.000993089
1.0 LJ TT	0.00046591	0.000355265	0.000978921	0.00022068	0.000525286	0.000843444	0.000840577	0.000577454	0.000728115	0.000752944	0.000697222	0.000654359
	32 Proteins	64 Proteins	96 Proteins	128 Proteins	32 Proteins	64 Proteins	96 Proteins	128 Proteins	32 Proteins	64 Proteins	96 Proteins	128 Proteins
2.0 LJ TT	0.00172332	0.00805985	0.000265327	0.000106647	0.00358039	0.000124239	0.000123788	4.13056e-05	0.000258308	0.000242843	0.000155212	4.41403e-05	LJ PP = 0.58
1.7 LJ TT	0.000871103	0.00123606	0.000892536	0.0233485	0.00412521	0.00745647	0.00126749	0.000357454	0.000916243	0.00104634	0.000824369	0.000450556
1.5 LJ TT	0.00143442	0.0004847	0.000594803	0.000603732	0.0015984	0.00289632	0.00806967	0.00947436	0.00150859	0.000815159	0.00112888	0.0028502
1.25 LJ TT	NA	NA	NA	NA	NA	NA	NA	NA	0.000805705	0.000406469	0.00103279	0.000651251
1.0 LJ TT	0.00103813	0.00179152	0.000677852	0.00117511	0.00138269	0.00102997	0.000945192	0.000681946	0.00114272	0.00121536	0.00073279	0.000653731
	32 Proteins	64 Proteins	96 Proteins	128 Proteins	32 Proteins	64 Proteins	96 Proteins	128 Proteins	32 Proteins	64 Proteins	96 Proteins	128 Proteins
Average System Rg
	"-2kT binding"				"-4kT binding"				"-6kT binding"
2.0 LJ TT									2.50355	2.85544	3.10343	3.34219	LJ PP = 0.41
1.7 LJ TT									2.9143	2.81985	2.90156	3.1895
1.5 LJ TT									3.34695	2.75792	3.31641	2.88495
1.25 LJ TT									4.56886	4.48362	4.8345	3.98496
1.0 LJ TT									5.53569	5.62599	5.57303	5.40733
	32 Proteins	64 Proteins	96 Proteins	128 Proteins	32 Proteins	64 Proteins	96 Proteins	128 Proteins	32 Proteins	64 Proteins	96 Proteins	128 Proteins
2.0 LJ TT									2.48078	2.79163	3.09357	3.32942	LJ PP = 0.50
1.7 LJ TT									2.56751	2.61698	2.89618	3.18169
1.5 LJ TT									3.23431	2.95898	3.09642	2.83482
1.25 LJ TT									3.82253	3.07606	3.32704	3.74977
1.0 LJ TT									5.09484	4.86764	4.77523	4.58681
	32 Proteins	64 Proteins	96 Proteins	128 Proteins	32 Proteins	64 Proteins	96 Proteins	128 Proteins	32 Proteins	64 Proteins	96 Proteins	128 Proteins
2.0 LJ TT					3.12876	2.89688	3.16697	3.38491	2.45527	2.78077	3.08148	3.31407	LJ PP = 0.58
1.7 LJ TT					5.3048	2.79741	3.00788	3.25896	2.58272	2.57967	2.86727	3.16499
1.5 LJ TT					5.13927	3.4072	3.37347	2.94489	2.91268	2.60771	2.61361	2.78265
1.25 LJ TT					NA	NA	NA	NA	3.36418	2.95627	3.3781	3.22184
1.0 LJ TT					5.70039	5.62593	5.19442	4.9876	3.7283	3.60176	4.27804	3.8422
	32 Proteins	64 Proteins	96 Proteins	128 Proteins	32 Proteins	64 Proteins	96 Proteins	128 Proteins	32 Proteins	64 Proteins	96 Proteins	128 Proteins
Std Error System Rg
	"-2kT binding"				"-4kT binding"				"-6kT binding"
2.0 LJ TT									0.00212187	0.0561528	0.00236885	0.00326544	LJ PP = 0.41
1.7 LJ TT									0.150707	0.170698	0.0077068	0.00536069
1.5 LJ TT									0.334978	1.4803e-16	0.372511	0.0136485
1.25 LJ TT									0.410632	0.454847	0.336674	0.293441
1.0 LJ TT									0.368471	0.319683	0.353267	0.327804
	32 Proteins	64 Proteins	96 Proteins	128 Proteins	32 Proteins	64 Proteins	96 Proteins	128 Proteins	32 Proteins	64 Proteins	96 Proteins	128 Proteins
2.0 LJ TT									0.00184945	0.00418354	0.00235411	0.00399187	LJ PP = 0.50
1.7 LJ TT									0.00990144	0.00789404	0.00723183	0.00525958
1.5 LJ TT									0.29684	0.200173	0.376777	0.0142726
1.25 LJ TT									0.297864	0.199792	0.238867	0.37823
1.0 LJ TT									0.361849	0.389083	0.327088	0.298244
	32 Proteins	64 Proteins	96 Proteins	128 Proteins	32 Proteins	64 Proteins	96 Proteins	128 Proteins	32 Proteins	64 Proteins	96 Proteins	128 Proteins
2.0 LJ TT					0.433994	0.00246668	0.00255649	0.00725973	0.00157191	0.00334717	0.00333376	0.00428027	LJ PP = 0.58
1.7 LJ TT					0.316261	0.1346	0.0051252	0.0034683	0.0646516	0.00331486	0.00403644	0.00284041
1.5 LJ TT					0.285705	0.298592	0.295816	0.0188748	0.212798	0.036583	0.0107911	0.00682254
1.25 LJ TT					NA	NA	NA	NA	0.320051	0.116088	0.197116	0.13567
1.0 LJ TT					0.265585	0.393355	0.341512	0.413496	0.214114	0.185048	0.209125	0.278373
	32 Proteins	64 Proteins	96 Proteins	128 Proteins	32 Proteins	64 Proteins	96 Proteins	128 Proteins	32 Proteins	64 Proteins	96 Proteins	128 Proteins

## Sheet: Figure 8
Binder Cumulant
	0.75 LJ TP				1.0 LJ TP				1.25 LJ TP				1.5 LJ TP
2.0 LJ TT	0.348631	0.378667	0.335551	0.334628	0.350788	0.339299	0.335414	0.334509	0.358503	0.339113	0.335745	0.33465	0.347784	0.339217	0.336385	0.335123	16mer
1.7 LJ TT	0.348013	0.350237	0.355836	0.432643	0.348389	0.362836	0.360471	0.340663	0.396037	0.362209	0.34511	0.340411	0.350516	0.348595	0.34336	0.339752
1.5 LJ TT	0.347638	0.349397	0.351029	0.350867	0.348208	0.35468	0.41783	0.391658	0.370123	0.375081	0.363795	0.3519	0.351358	0.35052	0.347156	0.342357
1.0 LJ TT	0.34759	0.347735	0.348163	0.348252	0.347383	0.34918	0.351205	0.350445	0.355028	0.378885	0.366144	0.356746	0.350154	0.34999	0.352341	0.350621
0.75 LJ TT									0.350374	0.369557	0.362697	0.357301	0.355603	0.34944	0.350033	0.349279
0.5 LJ TT									0.350843	0.365687	0.361991	0.353107	0.357622	0.348677	0.348947	0.350212
	32 Proteins	64 Proteins	96 Proteins	128 Proteins	32 Proteins	64 Proteins	96 Proteins	128 Proteins	32 Proteins	64 Proteins	96 Proteins	128 Proteins	32 Proteins	64 Proteins	96 Proteins	128 Proteins
2.0 LJ TT	0.354297	0.4202	0.335663	0.334505	0.419196	0.340667	0.335729	0.334648	0.358115	0.339507	0.335901	0.334718	0.348886	0.339982	0.336556	0.335137	64mer
1.7 LJ TT	0.353742	0.354527	0.392993	0.342617	0.355449	0.465552	0.355702	0.341228	0.370852	0.366508	0.349159	0.340859	0.352024	0.34755	0.343486	0.339803
1.5 LJ TT	0.354687	0.353674	0.352589	0.375131	0.355792	0.364078	0.447224	0.393437	0.360243	0.372788	0.362802	0.353011	0.352347	0.349511	0.346509	0.343336
1.0 LJ TT	0.354446	0.35285	0.352275	0.350475	0.355012	0.353318	0.352279	0.354529	0.353618	0.352439	0.355509	0.354949	0.347305	0.34925	0.351071	0.350541
0.75 LJ TT
0.5 LJ TT
	32 Proteins	64 Proteins	96 Proteins	128 Proteins	32 Proteins	64 Proteins	96 Proteins	128 Proteins	32 Proteins	64 Proteins	96 Proteins	128 Proteins	32 Proteins	64 Proteins	96 Proteins	128 Proteins
Std Error Binder Cumulant
	0.75 LJ TP				1.0 LJ TP				1.25 LJ TP				1.5 LJ TP
2.0 LJ TT	0.000386278	0.0198337	0.000105549	6.3742e-05	0.000495591	0.000290361	0.000108336	4.71574e-05	0.00253218	0.000214965	0.000134002	3.98704e-05	0.000502435	0.000171488	0.000125474	3.29593e-05	16mer
1.7 LJ TT	0.000285926	0.000380488	0.00273241	0.0822029	0.000272671	0.00450424	0.00222625	0.00109469	0.0130859	0.00198822	0.000550239	0.000418178	0.000362159	0.000925473	0.0007961	0.000209233
1.5 LJ TT	0.000335247	0.000192517	0.000618519	0.000467775	0.000506988	0.00319326	0.0253916	0.00737272	0.00980769	0.00262567	0.00126267	0.00105011	0.000702523	0.00055506	0.00108697	0.000588019
1.0 LJ TT	0.000435596	0.000288531	0.000278117	0.00017127	0.000522869	0.000516673	0.000640244	0.000562726	0.00213264	0.0051868	0.00330939	0.0011186	0.000716455	0.000684606	0.00104689	0.000815076
0.75 LJ TT									0.000609652	0.00326496	0.00371062	0.00214686	0.00445914	0.000355242	0.000748708	0.000504619
0.5 LJ TT									0.00106542	0.00327543	0.00282134	0.000960078	0.00362812	0.000203439	0.000108811	0.000747929
	32 Proteins	64 Proteins	96 Proteins	128 Proteins	32 Proteins	64 Proteins	96 Proteins	128 Proteins	32 Proteins	64 Proteins	96 Proteins	128 Proteins	32 Proteins	64 Proteins	96 Proteins	128 Proteins
2.0 LJ TT	0.000464404	0.0606949	9.22828e-05	3.51556e-05	0.0298022	0.000451673	0.00011634	3.97643e-05	0.00157223	0.000312664	7.48339e-05	5.30271e-05	0.000338733	0.000343097	9.46576e-05	1.59607e-05	64mer
1.7 LJ TT	0.000307566	0.000502379	0.0369447	0.000743386	0.000426709	0.0114256	0.00250756	0.000349788	0.00126608	0.00153812	0.000792896	0.000287131	0.000386685	0.000801207	0.000388505	0.000217199
1.5 LJ TT	0.000710466	0.000531617	0.000366608	0.0198108	0.000785382	0.00195144	0.00910806	0.0040715	0.00130786	0.0016383	0.00185636	0.00119568	0.000611139	0.000544648	0.000462796	0.000569118
1.0 LJ TT	0.000429213	0.000512375	0.000326824	0.000318386	0.000738717	0.000769958	0.000621985	0.000664315	0.000685199	0.000437493	0.000679766	0.000472266	0.000348816	0.000379443	0.000643898	0.00063299
0.75 LJ TT
0.5 LJ TT
	32 Proteins	64 Proteins	96 Proteins	128 Proteins	32 Proteins	64 Proteins	96 Proteins	128 Proteins	32 Proteins	64 Proteins	96 Proteins	128 Proteins	32 Proteins	64 Proteins	96 Proteins	128 Proteins
Average System Rg
	0.75 LJ TP				1.0 LJ TP				1.25 LJ TP				1.5 LJ TP
2.0 LJ TT									2.42889	2.70212	2.94737	3.15332	2.359	2.60092	2.82888	2.72285	16mer
1.7 LJ TT									2.39719	2.4781	2.68837	2.89908	2.29502	2.41672	2.55177	2.68032
1.5 LJ TT									6.0747	2.45314	2.53019	2.63492	2.28028	2.35504	2.44442	2.52862
1.0 LJ TT									6.1439	4.06274	2.87503	2.37584	2.27394	2.27391	2.29467	2.3203
0.75 LJ TT									6.43645	4.94316	3.17156	3.16559	2.67563	2.31227	2.3093	2.32048
0.5 LJ TT									6.15025	5.38691	4.11497	2.6284	2.88045	2.32219	2.31075	2.37883
	32 Proteins	64 Proteins	96 Proteins	128 Proteins	32 Proteins	64 Proteins	96 Proteins	128 Proteins	32 Proteins	64 Proteins	96 Proteins	128 Proteins	32 Proteins	64 Proteins	96 Proteins	128 Proteins
2.0 LJ TT									2.42889	2.70212	2.94737	3.15332	2.359	2.60092	2.82888	2.72285	64mer
1.7 LJ TT									2.39719	2.4781	2.68837	2.89908	2.29502	2.41672	2.55177	2.68032
1.5 LJ TT									2.4522	2.39628	2.49363	2.63492	2.28028	2.35504	2.44442	2.52862
1.0 LJ TT									2.60833	2.39827	2.3677	2.37584	2.27394	2.27391	2.29467	2.3203
0.75 LJ TT
0.5 LJ TT
	32 Proteins	64 Proteins	96 Proteins	128 Proteins	32 Proteins	64 Proteins	96 Proteins	128 Proteins	32 Proteins	64 Proteins	96 Proteins	128 Proteins	32 Proteins	64 Proteins	96 Proteins	128 Proteins
Std Error System Rg
	0.75 LJ TP				1.0 LJ TP				1.25 LJ TP				1.5 LJ TP
2.0 LJ TT									0.00262415	0.00199679	0.00143224	0.00137082	0.00172714	0.00168992	0.00153508	0.30254	16mer
1.7 LJ TT									0.00623403	0.00241194	0.00310772	0.00205258	0.00111114	0.00164837	0.00160019	0.00256188
1.5 LJ TT									0.205936	0.0101934	0.00200554	0.00249679	0.00139674	0.00154895	0.00132278	0.00198779
1.0 LJ TT									0.192505	0.402676	0.193489	0.00218109	0.00222298	0.00142797	0.00094021	0.000994104
0.75 LJ TT									0.103844	0.293957	0.317191	0.403185	0.177435	0.00152079	0.00183679	0.00182223
0.5 LJ TT									0.150146	0.176724	0.46468	0.0578344	0.188055	0.0024882	0.00270544	0.063105
	32 Proteins	64 Proteins	96 Proteins	128 Proteins	32 Proteins	64 Proteins	96 Proteins	128 Proteins	32 Proteins	64 Proteins	96 Proteins	128 Proteins	32 Proteins	64 Proteins	96 Proteins	128 Proteins
2.0 LJ TT									0.00262415	0.00199679	0.00143224	0.00137082	0.00172714	0.00168992	0.00153508	0.30254	64mer
1.7 LJ TT									0.00623403	0.00241194	0.00310772	0.00205258	0.00111114	0.00164837	0.00160019	0.00256188
1.5 LJ TT									0.0110345	0.00204121	0.00257439	0.00249679	0.00139674	0.00154895	0.00132278	0.00198779
1.0 LJ TT									0.0228136	0.00722976	0.00344439	0.00218109	0.00222298	0.00142797	0.00094021	0.000994104
0.75 LJ TT
0.5 LJ TT
	32 Proteins	64 Proteins	96 Proteins	128 Proteins	32 Proteins	64 Proteins	96 Proteins	128 Proteins	32 Proteins	64 Proteins	96 Proteins	128 Proteins	32 Proteins	64 Proteins	96 Proteins	128 Proteins

## Sheet: Figure 9
Binder Cumulant
	"-2kT binding"				"-4kT binding"				"-6kT binding"
2.0 LJ TT	0.349117	0.341677	0.33594	0.334595	0.347353	0.337384	0.3355	0.334495	0.343385	0.337754	0.335142	0.334397	LJ TP = 0.1
1.7 LJ TT	0.34792	0.350903	0.423472	0.343327	0.380601	0.366177	0.34747	0.340378	0.359275	0.368909	0.347373	0.338854
1.5 LJ TT	0.347834	0.350081	0.352059	0.355941	0.373525	0.372893	0.390429	0.371107	0.352023	0.361162	0.379666	0.379361					* Note: NA means that data was not taken
1.25 LJ TT	NA	NA	NA	NA	NA	NA	NA	NA	0.349808	0.348811	0.352094	0.351386
1.0 LJ TT	0.346893	0.347395	0.348164	0.34782	0.353114	0.355203	0.356096	0.351423	0.343294	0.344127	0.344559	0.343261
	32 Proteins	64 Proteins	96 Proteins	128 Proteins	32 Proteins	64 Proteins	96 Proteins	128 Proteins	32 Proteins	64 Proteins	96 Proteins	128 Proteins
2.0 LJ TT	0.349117	0.341677	0.33594	0.334595	0.347353	0.337384	0.3355	0.334495	0.343885	0.337603	0.335704	0.334663	LJ TP = 0.4
1.7 LJ TT	0.34792	0.350903	0.423472	0.343327	0.380601	0.366177	0.34747	0.340378	0.347631	0.358268	0.347415	0.342257
1.5 LJ TT	0.347834	0.350081	0.352059	0.355941	0.373525	0.372893	0.390429	0.371107	0.345407	0.352836	0.364962	0.367545
1.25 LJ TT	NA	NA	NA	NA	0.356597	0.362259	0.357996	0.357774	0.344917	0.345055	0.346553	0.347878
1.0 LJ TT	0.346893	0.347395	0.348164	0.34782	0.353114	0.355203	0.356096	0.351423	0.345426	0.346111	0.345628	0.345062
	32 Proteins	64 Proteins	96 Proteins	128 Proteins	32 Proteins	64 Proteins	96 Proteins	128 Proteins	32 Proteins	64 Proteins	96 Proteins	128 Proteins
Std Error Binder Cumulant
	"-2kT binding"				"-4kT binding"				"-6kT binding"
2.0 LJ TT	0.000353661	0.00055851	0.000152552	2.1941e-05	0.000332683	0.000160578	4.80654e-05	3.95357e-05	0.000266386	0.000629619	0.000106939	5.41691e-05	LJ TP = 0.1
1.7 LJ TT	0.000282293	0.000252914	0.0596442	0.000593798	0.00390662	0.0010031	0.000681764	0.000292159	0.0021649	0.00286868	0.00150178	0.00022291
1.5 LJ TT	0.000329893	0.000437188	0.000340417	0.00128177	0.00251327	0.00273793	0.00392589	0.00200921	0.000631643	0.00152575	0.00569126	0.00604877
1.25 LJ TT	NA	NA	NA	NA	NA	NA	NA	NA	0.00108729	0.000789514	0.000918396	0.00108666
1.0 LJ TT	0.000318153	0.00012956	0.000254492	0.000113629	0.000876149	0.00106003	0.000812507	0.0010205	0.000433906	0.000487894	0.000870712	0.000533665
	32 Proteins	64 Proteins	96 Proteins	128 Proteins	32 Proteins	64 Proteins	96 Proteins	128 Proteins	32 Proteins	64 Proteins	96 Proteins	128 Proteins
2.0 LJ TT	0.000353661	0.00055851	0.000152552	2.1941e-05	0.000332683	0.000160578	4.80654e-05	3.95357e-05	0.000238345	0.000125151	0.000119692	3.70395e-05	LJ TP = 0.4
1.7 LJ TT	0.000282293	0.000252914	0.0596442	0.000593798	0.00390662	0.0010031	0.000681764	0.000292159	0.000162358	0.000779663	0.000861721	0.000522962
1.5 LJ TT	0.000329893	0.000437188	0.000340417	0.00128177	0.00251327	0.00273793	0.00392589	0.00200921	0.000338443	0.000554434	0.00125966	0.00172347
1.25 LJ TT	NA	NA	NA	NA	0.00144871	0.00205854	0.0021391	0.0013111	0.000728964	0.000267329	0.000658212	0.000301756
1.0 LJ TT	0.000318153	0.00012956	0.000254492	0.000113629	0.000876149	0.00106003	0.000812507	0.0010205	0.000572888	0.00115738	0.000591923	0.000564658
	32 Proteins	64 Proteins	96 Proteins	128 Proteins	32 Proteins	64 Proteins	96 Proteins	128 Proteins	32 Proteins	64 Proteins	96 Proteins	128 Proteins
Average System Rg
	"-2kT binding"				"-4kT binding"				"-6kT binding"
2.0 LJ TT									2.50355	2.85544	3.10343	3.34219	LJ TP = 0.1
1.7 LJ TT									2.9143	2.81985	2.90156	3.1895
1.5 LJ TT									3.34695	2.75792	3.31641	2.88495
1.25 LJ TT									4.56886	4.48362	4.8345	3.98496
1.0 LJ TT									5.53569	5.62599	5.57303	5.40733
	32 Proteins	64 Proteins	96 Proteins	128 Proteins	32 Proteins	64 Proteins	96 Proteins	128 Proteins	32 Proteins	64 Proteins	96 Proteins	128 Proteins
2.0 LJ TT					2.57816	2.83842	3.10835	3.33848	2.47276	2.76445	3.04713	3.28636	LJ TP = 0.4
1.7 LJ TT					4.17828	2.66641	2.92132	3.1704	2.50321	2.5992	2.82272	3.07998
1.5 LJ TT					4.69867	3.04616	2.76495	2.8783	2.60304	2.56406	2.63174	2.77496
1.25 LJ TT					5.39823	3.67157	3.7284	3.32704	2.8628	2.72018	2.73118	2.73276
1.0 LJ TT					5.65128	5.08955	4.57387	4.60633	3.26333	3.40668	3.30552	3.32138
	32 Proteins	64 Proteins	96 Proteins	128 Proteins	32 Proteins	64 Proteins	96 Proteins	128 Proteins	32 Proteins	64 Proteins	96 Proteins	128 Proteins
Std Error System Rg
	"-2kT binding"				"-4kT binding"				"-6kT binding"
2.0 LJ TT									0.00212187	0.0561528	0.00236885	0.00326544	LJ TP = 0.1
1.7 LJ TT									0.150707	0.170698	0.0077068	0.00536069
1.5 LJ TT									0.334978	1.4803e-16	0.372511	0.0136485
1.25 LJ TT									0.410632	0.454847	0.336674	0.293441
1.0 LJ TT									0.368471	0.319683	0.353267	0.327804
	32 Proteins	64 Proteins	96 Proteins	128 Proteins	32 Proteins	64 Proteins	96 Proteins	128 Proteins	32 Proteins	64 Proteins	96 Proteins	128 Proteins
2.0 LJ TT					0.0021957	0.00149351	0.00128476	0.0017792	0.000810379	0.00126738	0.00166189	0.00215715	LJ TP = 0.4
1.7 LJ TT					0.263118	0.00241498	0.0031496	0.0017542	0.00449704	0.00176041	0.00383106	0.00273976
1.5 LJ TT					0.219909	0.160687	0.0684837	0.00357666	0.0479452	0.00317797	0.00274629	0.00658417
1.25 LJ TT					0.170403	0.221432	0.282087	0.203841	0.114323	0.0484911	0.0451622	0.032612
1.0 LJ TT					0.209628	0.272269	0.19373	0.372929	0.156789	0.252945	0.137619	0.212773
	32 Proteins	64 Proteins	96 Proteins	128 Proteins	32 Proteins	64 Proteins	96 Proteins	128 Proteins	32 Proteins	64 Proteins	96 Proteins	128 Proteins

## Sheet: Figure 10
Data points pulled from figure 8 plus simulation renderings. No new data to report.

## Sheet: Figure 11
Data points pulled from figure 4 plus simulation renderings. No new data to report.

[truncated: 5 more sheets: Figure 12, Figure 13, Figure 14, Figure 15, Figure 16]
